# Supplementary material for: Diffuse white matter pathology in multiple sclerosis during treatment with dimethyl fumarate—An observational study of changes in normal-appearing white matter using proton magnetic resonance spectroscopy
Source: PLoS One. 2024 Oct 21;19(10):e0309547. doi: 10.1371/journal.pone.0309547 (PMC11493296; doi:10.1371/journal.pone.0309547)
Supplement: S1 Raw data — (XLSX) [file pone.0309547.s004.xlsx]

## Sheet: Blad1
ID	age_0	disease_duration_0	EDSS_0	EDSS-_1	EDSS_3	tCr_0	Ins_0	tNA_0	tCho_0	Lac_0	Glx_0	tCr_1	Ins_1	tNA_1	tCho_1	Lac_1	Glx_1	tCr_3	Ins_3	tNA_3	tCho_3	Lac_3	Glx_3	disease_activity_0_1	disease_activity_0_3
p1	35.13	49	2	2	2							6.44	7.09	11.22	2.61	1.06	11.27	5.71	4.23	11.19	2.33	1.26	6.48	1	1
p2	44.38	185	1	1.5	1.5							5.91	5.32	10.68	1.65	0.04	12.07	6.57	7.12	10.72	2.05	0	8.49	1	1
p3	48.415	48	1	1	0	6.023	4.6475	11.6435	2.035	1.066	15.087	6.56	5.93	10.41	2.19	0.49	10.27	7.47	9.35	10.85	2.57	0.88	11.54	1	1
p4	44.63	243	3	3	3													6.76	7.02	10.41	2.22	0	9.97	0	0
p5	32.264	13	0	1	1	5.5275	4.8085	12.5125	2.1435	1.446	9.3395	5.64	4.35	13.1	1.97	0.54	11.05							0	0
p6	47.229	114	1	0	0	5.8055	4.5315	10.901	2.4115	0	10.3175	5.63	4.79	10.54	2.33	0.86	9.74	5.46	5.26	11.33	2.18	1.32	10.55	0	0
p7	41.722		2	2.5	3.5	6.6615	6.15	13.714	2.2315	1.629	10.1335	6.53	5.19	13.23	2.47	1.09	9.4	5.67	5.46	11.79	2.27	1.37	10.95	0	1
p8	26.53	42	0	0		5.783	6.135	10.6225	1.9985	0.951	10.441	5.84	6.09	10.66	2.19	0.76	8.52							1
p9	46.96	194	0	0	0													6.17	5.71	11.26	2.35	0.65	8.16	0	0
p10	58.06	169	1	1	1							5.47	6.24	10.42	2.19	0.45	11.09	6.44	1.34	12.74	1.95	3.29	9.27	0	1
p11	52.87	71	2	1.5	3	6.1085	7.5555	11.227	2.126	0.5865	9.848	6.43	6.81	10.5	2.28	0.83	12.1	6.21	8.42	8.89	2.04	1.27	13.58	0	1
p12	29.308	134	1.5	1	1	5.985	6.313	9.944	2.525	1.1495	10.62	5.91	6.43	12.02	2.3	0.77	10.26	6.58	5.67	11.45	2.47	1.71	11.74	1	1
p13	28.009	2	2	1		5.8095	4.13	12.2215	2.29	0.908	9.788	6.55	5.54	12.36	2.1	0	8.93							0
p14	34.287	20	1	1	0	6.0725	6.1325	12.094	2.4525	0.4335	14.0955	6.56	6.25	12.5	2.69	0.74	11.66	6.75	7.18	11.55	2.34	0.97	11.54	0	0
p15	40.735	114	0	1		5.791	5.7105	12.387	1.6745	0.8015	10.074	5.87	6.26	12.14	1.85	2.21	12.36							1
p16	21.604	2	0	0	0	6.367	5.2915	12.4925	2.3825	1.1025	12.691	6.41	4.28	11.67	2.36	0.86	13.23	6	3.71	11.44	2.21	0.75	10.27	0	0
p17	54.656	36	2	2	2	6.306	6.8445	10.63	2.2365	0.502	10.766	6.22	6.06	10.87	2.21	2.59	9.82							1
p18	29.733	31	0	1		5.9905	4.0215	12.015	1.749	1.0265	10.656	5.79	3.92	11.17	2.29	0.67	7.64							1
p19	34.5	10	1	1	0													6.37	5.9	9.46	2.19	2.45	11.34	0	0
p20	22.503	7	1	1		5.1485	6.1635	12.4335	2.248	1.6135	10.2835	5.8	5.77	10.91	2.45	0.81	10.15							1
p21	52.747	5	1	2	2.5	6.504	5.964	10.632	2.96	0.265	10.1805	6.15	5.02	11.54	2.71	0.73	12.82	6.99	5.52	12.92	3.02	0.53	10.72	1	1
p22	48.31	7	1	0	0													6.34	9.65	9.78	2.67	1.56	12.41	0	0
p23	30.165	13	1	0		5.6895	6.597	11.5345	1.8475	0.861	10.7135	6.3	6.26	11.34	1.89	0.38	9.31							0
p24	41.993	132	2.5	2.5	2.5	6.0685	7.2445	10.742	2.526	0.883	13.1455	5.28	5.07	12.04	2.46	0.89	10.76	6.45	3.56	13.15	2.15	1.26	6.51	0	0
p25	44.609	23	0	0	0	6.485	5.491	11.9835	2.394	0	12.393	6.99	7.7	10.1	2.57	0.93	10.04	6.59	4.16	10.46	2.53	2.22	12.08	1	1
p26	28.476	196	0	0	2	5.8785	9.8555	7.9335	2.243	0.913	8.461	5.33	7.25	9.87	1.96	1.13	12.56	6.42	7.66	9.2	2.12	1.95	14.76	0	1
c1	41.09					6.2955	4.366	12.292	2.053	1.35985	10.3025
c2	36.97					5.565	4.1705	11.681	2.112	0.1485	11.4005
c3	23.76					6.1465	2.4145	10.9195	2.1895	0.081	12.897
c4	26.71					5.166	3.8245	10.8515	1.8	0.8985	11.7145
c5	27.03					6.206	3.883	11.4095	2.1715	0.955	11.4395
c6	25.88					6.1315	4.588	11.2265	2.268	0.079	10.4785
c7	35.28					5.856	4.401	11.115	2.43	0.933	9.908
c8	41.45					5.9425	3.981	13.226	2.092	0.339	10.1085
c9	25.97					5.819	4.478	10.857	2.3645	0.1535	11.666
c10	50.42					6.319	7.123	11.008	2.275	0	9.902
